# Supplementary material for: Less surgery and lower cost due to back pain in a care program with an interdisciplinary second opinion procedure: A controlled non-randomized intervention study based on claims data
Source: Schmerz. 2022 Feb 22;37(2):123–33. [Article in German] doi: 10.1007/s00482-022-00624-2 (PMC10102051; doi:10.1007/s00482-022-00624-2)
Supplement: Supplementary file 1 [file 482_2022_624_MOESM1_ESM.xlsx]

## Sheet: Übersicht_Aufgriff_ICD-10
Diagnosen verwendet zur Identifikation von Rückenschmerzpatienten und - Behandlung
Code ICD10	Bezeichnung	Kennzeichen Zervikalregiona
M414	Neuromyopathische Skoliose
M415	Sonstige sekundäre Skoliose
M418	Sonstige Formen der Skoliose
M419	Skoliose, nicht näher bezeichnet
M420	Juvenile Osteochondrose der Wirbelsäule
M421	Osteochondrose der Wirbelsäule beim Erwachsenen
M429	Osteochondrose der Wirbelsäule, nicht näher bezeichnet
M430	Spondylolyse
M431	Spondylolisthesis
M432	Sonstige Wirbelfusion
M433	Habituelle atlanto-axiale Subluxation mit Myelopathie	zervikal
M434	Sonstige habituelle atlanto-axiale Subluxation	zervikal
M435	Sonstige habituelle Wirbelsubluxation
M436	Tortikollis	zervikal
M438	Sonstige näher bezeichnete Deformitäten der Wirbelsäule und des Rückens
M439	Deformität der Wirbelsäule und des Rückens, nicht näher bezeichnet
M45	Spondylitis ankylosans
M46	Sonstige entzündliche Spondylopathien
M470	Arteria-spinalis-anterior-Kompressionssyndr. und Arteria-vertebralis-Kompressionssyndr.
M471	Sonstige Spondylose mit Myelopathie
M472	Sonstige Spondylose mit Radikulopathie
M478	Sonstige Spondylose
M479	Spondylose, nicht näher bezeichnet
M48	Sonstige Spondylopathien
M49	Spondylopathien bei anderenorts klassifizierten Krankheiten
M50	Zervikale Bandscheibenschäden	zervikal
M51	Sonstige Bandscheibenschäden
M53	Sonstige Krankheiten der Wirbelsäule und des Rückens, anderenorts nicht klassifiziert	teils zervikal
M54	Rückenschmerzen
M799	Krankheit des Weichteilgewebes, nicht näher bezeichnet
M99	Biomechanische Funktionsstörungen, anderenorts nicht klassifiziert
a Für die übrigen Diagnosen zeigt die 5. Diagnosestelle mit "1" oder "2" oder "3" ebenfalls eine Zervikalregion an und wurde entsprechend gruppiert

## Sheet: Übersicht_Behandlungsleistungen
Merkmal	Schlüssel	Code	Bezeichnung	Besonderheit	Datenquelle	Zeitmarkierung
Rückenoperation	OPS	5-83x.xx	Operation an der Wirbelsäule		§301 Abs. 1, § 295 SGB V sowie Direktabrechner	≥1 Tag des Behandlungsfalles liegt im Beobachtungszeitraum
Rückenoperation	OPS	5-032.10, 5-032.11, 5-032.12, 5-032.13	Flavektomie		§301 Abs. 1, § 295 SGB V sowie Direktabrechner	≥1 Tag des Behandlungsfalles liegt im Beobachtungszeitraum
Rückenoperation	OPS	5-032.20, 5-032.21, 5-032.22	Laminotomie		§301 Abs. 1 § 295 SGB V sowie Direktabrechner	≥1 Tag des Behandlungsfalles liegt im Beobachtungszeitraum
Rückenoperation	OPS	5-032.30, 5-032.31, 5-032.32	Hemilaminektomie		§301 Abs. 1, § 295 SGB V sowie Direktabrechner	≥1 Tag des Behandlungsfalles liegt im Beobachtungszeitraum
Rückenoperation	OPS	5-032.40, 5-032.41, 5-032.42	Laminektomie		§301 Abs. 1, § 295 SGB V sowie Direktabrechner	≥1 Tag des Behandlungsfalles liegt im Beobachtungszeitraum
Diagnose Rückenschmerz stationär (Diagnosen verwendet zur Identifikation von Rückenschmerzbehandlung)	ICD-10, 3-Steller	M40, M45, M46, M48, M49, M50, M51, M54, M99	Rückenschmerz		§301 Abs. 1, § 295 SGB V sowie Direktabrechner	≥1 Tag des Behandlungsfalles liegt im Beobachtungszeitraum
Diagnose Rückenschmerz stationär (Diagnosen verwendet zur Identifikation von Rückenschmerzbehandlung)	ICD-10,4-Steller	F454, M411, M412, M413, M414, M415, M418, M419, M420, M421, M429, M430, M431, M432, M433, M434, M435, M436, M438, M439, M470, M471, M473, M472, M478, M479, M530, M531, M532, M533, M538, M539, M799, R521, R522, R529	Rückenschmerz		§301 Abs. 1, § 295 SGB V sowie Direktabrechner	≥1 Tag des Behandlungsfalles liegt im Beobachtungszeitraum
Diagnose Rückenschmerz ambulant (Diagnosen verwendet zur Identifikation von Rückenschmerzbehandlung)	ICD-10, 3-Steller	siehe "Diagnose Rückenschmerz stationär"	Rückenschmerz		§301 Abs. 1, § 295 SGB V sowie Direktabrechner	Quartal liegt mit ≥1 Tag im Beobachtungszeitraum
Diagnose Rückenschmerz ambulant (Diagnosen verwendet zur Identifikation von Rückenschmerzbehandlung)	ICD-10,4-Steller	siehe "Diagnose Rückenschmerz stationär"	Rückenschmerz		§301 Abs. 1, § 295 SGB V sowie Direktabrechner	Quartal liegt mit ≥1 Tag im Beobachtungszeitraum
Facharzt Rückenschmerz	Arztgruppenschlüssel	10	Orthopäde	Erfasst wenn ambulanter Behandlungsfall mit gesicherter Diagnose siehe "Diagnose Rückenschmerz stationär"	§ 295 SGB V	Quartal liegt mit ≥1 Tag im Beobachtungszeitraum
Facharzt Rückenschmerz	Arztgruppenschlüssel	62	Radiologe	Erfasst wenn ambulanter Behandlungsfall mit gesicherter Diagnose siehe "Diagnose Rückenschmerz stationär"	§ 295 SGB V	Quartal liegt mit ≥1 Tag im Beobachtungszeitraum
Facharzt Rückenschmerz	Arztgruppenschlüssel	57	Physikalische und Rehabilitative Medizin	Erfasst wenn ambulanter Behandlungsfall mit gesicherter Diagnose siehe "Diagnose Rückenschmerz stationär"	§ 295 SGB V	Quartal liegt mit ≥1 Tag im Beobachtungszeitraum
Facharzt Rückenschmerz	Arztgruppenschlüssel	52	Neurochirurgie	Erfasst wenn ambulanter Behandlungsfall mit gesicherter Diagnose siehe "Diagnose Rückenschmerz stationär"	§ 295 SGB V	Quartal liegt mit ≥1 Tag im Beobachtungszeitraum
Facharzt Rückenschmerz	Arztgruppenschlüssel	53	Neurologe	Erfasst wenn ambulanter Behandlungsfall mit gesicherter Diagnose siehe "Diagnose Rückenschmerz stationär"	§ 295 SGB V	Quartal liegt mit ≥1 Tag im Beobachtungszeitraum
Facharzt Rückenschmerz	Arztgruppenschlüssel	51	Neurologe/Psychiater	Erfasst wenn ambulanter Behandlungsfall mit gesicherter Diagnose siehe "Diagnose Rückenschmerz stationär"	§ 295 SGB V	Quartal liegt mit ≥1 Tag im Beobachtungszeitraum
Schmerz-Arzneimittel	ATC	N02AA01, N02AA03, N02AA05, N02AA55, N02AB02, N02AB03, N02AC03, N02AE01	Opioide stark wirksam		§ 300 SGB V	Verordnungsdatum im Beobachtungszeitraum
Schmerz-Arzneimittel	ATC	N02AA08, N02AA59, N02AA64, N02AA65, N02AA66, N02AA69, N02AX02, N02AX05, N02AX51, N02AX52	Opioide schwach wirksam		§ 300 SGB V	Verordnungsdatum im Beobachtungszeitraum
Schmerz-Arzneimittel	ATC	M01AA01, M01AA02, M01AA06, M01AA51, M01AB01, M01AB05, M01AB09, M01AB11, M01AB14, M01AB16, M01AB19, M01AB51, M01AB55, M01AC01, M01AC05, M01AC06, M01AE01, M01AE02, M01AE03, M01AE09, M01AE11, M01AE12, M01AE14, M01AE17, M01AE51, M01AG01, M01AG06, M01AX01, M01AX04, N02BA01, N02BA05, N02BA13, N02BA51, N02BA55, N02BA71	Nicht steroidale Antisheumatika		§ 300 SGB V	Verordnungsdatum im Beobachtungszeitraum
Schmerz-Arzneimittel	ATC	M01AH01, M01AH02, M01AH03, M01AH04, M01AH05, M01AH06	Coxibe		§ 300 SGB V	Verordnungsdatum im Beobachtungszeitraum
Schmerz-Arzneimittel	ATC	M02AA06, M02AA07, M02AA08, M02AA09, M02AA10, M02AA13, M02AA15, M02AA23, M02AA25, M02AA26, M02AA56, M02AA73, M02AA76, M02AA99	Topische nicht steroidale Antirheumatika		§ 300 SGB V	Verordnungsdatum im Beobachtungszeitraum
Schmerz-Arzneimittel	ATC	M02AB03, M02AB52, M02AB53, N01BB02, N01BB20	Topische Analgetika		§ 300 SGB V	Verordnungsdatum im Beobachtungszeitraum
Schmerz-Arzneimittel	ATC	N02BB01, N02BB02, N02BB04, N02BB51, N02BB54, N02BE01, N02BE51, N02BE61, N02BE71, N02BE99, N02BG06, N02BG07, N02BG08	Andere Analgetika nicht Opioide		§ 300 SGB V	Verordnungsdatum im Beobachtungszeitraum
Schmerz-Arzneimittel	ATC	M01AX05, M01AX24, M01AX25, M01AX27, M01BP30, M01BX01, M01BX02	Sonstige Schmerzmittel		§ 300 SGB V	Verordnungsdatum im Beobachtungszeitraum
Schmerz-Arzneimittel	ATC	N01AA01, N06AA02, N06AA04, N06AA05, N06AA06, N06AA07, N06AA08, N06AA09, N06AA10, N06AA12, N06AA16, N06AA21, N06AA25, N06AB03, N06AB04, N06AB05, N06AB06, N06AB08, N06AB10, N06AX01, N06AX02, N06AX03, N06AX05, N06AX06, N06AX09, N06AX11, N06AX12, N06AX16, N06AX18, N06AX21, N06CA01	Antidepressiva		§ 300 SGB V	Verordnungsdatum im Beobachtungszeitraum
Schmerz-Arzneimittel	ATC	N03AB02, N03AE01, N03AF01, N03AF02, N03AX09, N03AX11, N03AX12, N03AX16	Antikonvulsiva		§ 300 SGB V	Verordnungsdatum im Beobachtungszeitraum
Heilmittel Rückenschmerz	Indikationsgebiet Heilmittelkatalog	WS1, WS2	Wirbelsäule1/2		§ 302 SGB V	Leistungsdatum im Beobachtungszeitraum
Hilfsmittel Rückenschmerz	Gebührenposition	0502020000, 0514010000, 0514010015, 0514010021, 0514010022 , 0514010024, 0514010028, 0514010035, 0514010041, 0514010041, 0514010063, 0514010064, 0514010067, 0514010070, 0514010074 , 0514010077, 0514010089, 0514011000, 0514011000, 0514011001, 0514011001, 0514011002, 0514011009, 0514011010, 0514011018 , 0514011021, 0514011021, 0514011022, 0514011025, 0514011028, 0514011028, 0514011029, 0514011030, …	Produktgruppen: Bandagen (05), Einlagen(08), Elektrostimulationsgeräte (09), Orthesen/Schienen (23), Schuhe (31)		§ 302 SGB V	Leistungsbeginn im Beobachtungszeitraum
Stationäre Rehabilitation Rückenschmerz	ICD-10 3-Steller	siehe "Diagnose Rückenschmerz stationär"	Rückenschmerz	Hauptdiagnose oder Operationsdiagnose	§301 Abs. 4 SGB V	Aufnahmedatum im Beobachtungszeitraum
Stationäre Rehabilitation Rückenschmerz	ICD-10 4-Steller	siehe "Diagnose Rückenschmerz stationär"	Rückenschmerz	Hauptdiagnose oder Operationsdiagnose	§301 Abs. 4 SGB V	Aufnahmedatum im Beobachtungszeitraum
Ambulante Rehabilitationsleistungen Rückenschmerz	Reha-Leistungs-Schlüssel	M32, 503, 505, 506, 509, 700, 701, 702, 704	Vorwiegend: Rehabilitationssport, Wassergymnastik, Trockengymnastik, Rehabilitationssport im Wasser, Grundpauschale/Pauschale Anschlussrehabilitation für muskoskeletale, neurologische, geriatrische oder kardiologische Rehabilitation bei Patienten mit Rückenschmerzdiagnose		§301 Abs. 4 SGB V	Leistungsbeginn im Beobachtungszeitraum
Bildgebende Diagnostik ambulant	EBM-Ziffer	34222, 34223, 34221, 34311, 34411		Erfasst wenn ambulanter Behandlungsfall mit gesicherter Diagnose siehe "Diagnose Rückenschmerz stationär"	§ 295 SGB V	Quartal liegt mit ≥1 Tag im Beobachtungszeitraum
Invasive Schmerztherapie ambulant	EBM-Ziffer	34502, 34503, 34504, 34505		Erfasst wenn ambulanter Behandlungsfall mit gesicherter Diagnose siehe "Diagnose Rückenschmerz stationär"	§ 295 SGB V	Quartal liegt mit ≥1 Tag im Beobachtungszeitraum
invasive Schmerztherapie ambulant	OPS	8-158.T, 5-056.6, 8-027.x, 8-917.x, 8-914.x, 8-916.x, 8-910.x		Erfasst wenn ambulanter Behandlungsfall mit gesicherter Diagnose siehe "Diagnose Rückenschmerz stationär"	§ 295 SGB V	Quartal liegt mit ≥1 Tag im Beobachtungszeitraum
invasive Schmerztherapie stationär	OPS	8-158.T, 5-056.6, 8-027.x, 8-917.x, 8-914.x, 8-916.x, 8-910.x		Erfasst wenn stationärer Behandlungsfall mit beliebiger Diagnose siehe "Diagnose Rückenschmerz stationär"	§301 Abs. 1 SGB V	≥1 Tag des Behandlungsfalles liegt im Beobachtungszeitraum
konservative Schmerztherapie ambulant	EBM-Ziffer	30200, 30201, 30300, 30301, 307xx		Erfasst wenn ambulanter Behandlungsfall mit gesicherter Diagnose siehe "Diagnose Rückenschmerz stationär"	§ 295 SGB V	Quartal liegt mit ≥1 Tag im Beobachtungszeitraum
konservative Schmerztherapie ambulant	OPS	8-977.x, 8-918.x, 8-919.x, 8-91b.x, 8-91c.x		Erfasst wenn ambulanter Behandlungsfall mit gesicherter Diagnose siehe "Diagnose Rückenschmerz stationär"	§ 295 SGB V	Quartal liegt mit ≥1 Tag im Beobachtungszeitraum
konservative Schmerztherapie stationär	OPS	8-977.x, 8-918.x, 8-919.x, 8-91b.x, 8-91c.x		Erfasst wenn stationärer Behandlungsfall mit beliebiger Diagnose siehe "Diagnose Rückenschmerz stationär"	§301 Abs. 1 SGB V	≥1 Tag des Behandlungsfalles liegt im Beobachtungszeitraum
Legende:	ATC	Anatomisch -Therapeutisch-Chemische Wirkstoffklassifikation
	EBM-Ziffer	Einheitlicher Bewertungsmaßstab der Kassenärztlichen (Bundes) Vereinigung
	ICD-10	International Classification of Diseases Version 10
	OPS	Operationen- und Prozedurenschlüssel
